# Supplementary material for: Serologic Investigation on Tick-Borne Encephalitis Virus, Kemerovo Virus and Tribeč Virus Infections in Wild Birds
Source: Microorganisms. 2022 Dec 2;10(12):2397. doi: 10.3390/microorganisms10122397 (PMC9784810; doi:10.3390/microorganisms10122397)
Supplement: Supplementary file 1 [file microorganisms-10-02397-s001.zip]

Archive with 1 entries (1 files):
- microorganisms-2009917-supplementary.pdf
